# Supplementary material for: Astrocytic response mediated by the CLU risk allele inhibits OPC proliferation and myelination in a human iPSC model
Source: Cell Rep. Author manuscript; Available in PMC 2023 Sep 20. (PMC10510531; doi:10.1016/j.celrep.2023.112841)
Supplement: 2 [file NIHMS1928234-supplement-2.xlsx]

## Sheet: Sheet1
Supplementary Table 3 Lack of mutation in top 10 putative off-target sites for each sgRNA in CRISPR/Cas9-edited iPSCs generated in this study, related to Fig 1, 2.
Bold letters in the off-target sequence indicates mismatches with the original sgRNA.
sgRNA	OT#	Location	Off-target sequence	Mismatches	Type	Description	Primer-Forward	Primer-Reverse	iPSC1-C/C mutation
rs11136000 T to C sgRNA	1	14:35068271-35068293	TGTTAGAGCATTTTGATAGC AGG	2	Intronic	FAM177A1	CATGGTGGAGTATGTTAACAGATGA	TGATGCCTAGTCCACAAACACA	no
rs11136000 T to C sgRNA	2	1:217780243-217780265	CGTAAGAGAAACTTGATAGC TGG	3	Intronic	SPATA17	TGACTCTCCTAACCAGGGCT	TGGTGGCCATGTTATGCCTT	no
rs11136000 T to C sgRNA	3	2:46168057-46168079	CATTAGAGAATTCTGATGGC AGG	3	Intronic	PRKC1	GCTTACCACGTTGACGTTCG	CATGCTCCCAGGTGAGTTGT	no
rs11136000 T to C sgRNA	4	7:119399137-119399159	CGTTAGTGAATTTTGATATA TGG	3	Intergenic	ANKRD7-KCND2	AGCAAGGTTCAGATCATGGGG	AGAATTCTCCTTGCCTTTGTTCT	no
rs11136000 T to C sgRNA	5	3:135079852-135079874	CATTAGAGAATGGAGATAGC TGG	4	Intronic	EPHB1	CCTGACCCCATCAGTGCAAA	GGAATACCTCGCTTCCCCAG	no
rs11136000 T to C sgRNA	6	7:86820748-86820770	CATAAAAGATTTTTGATAGC AGG	4	Intronic	GRM3	CACAGTGCTTGGGTAGAGAGG	AATTAACTGAGCCCCACCCC	no
rs11136000 T to C sgRNA	7	12:41350194-41350216	CATTAGAGTGATTTGATAGC AGG	4	Intronic	PDZRN4	CCTGCAGAAGTCAAAAAGGGC	ACAACCCTCTTGAGAATGCGT	no
rs11136000 T to C sgRNA	8	8:104180759-104180781	CCTTTGAAAATATTGATAGC TGG	4	Intronic	RIMS2	TGTTCCCTGCTACTCCAGAAAG	GAAAGCTACAGGCATAAAAGCCC	no
rs11136000 T to C sgRNA	9	11:43692356-43692378	GGTTACAGAGTTATGATAGC AGG	4	Intronic	HSD17B12	TCTGGTGGGCTTTTTCACAGT	TGGTAGTTCCAGAAGGTATGGAC	no
rs11136000 T to C sgRNA	10	18:22910238-22910260	CAAAAGAGAATTTAGATAGC AGG	4	Intronic	RBBP8	GGTGATCAGGGTCTTGAGAGTT	TCCGTTGGTCCCATCTCAATG	no
sgRNA	OT#	Location	Off-target sequence	Mismatches	Type	Description	Primer-Forward	Primer-Reverse	iPSC2-T/T mutation	iPSC3-C/T mutation	iPSC3-T/T mutation
rs11136000 C to T sgRNA	1	11:43692356-43692378	GGTTACAGAGTTATGATAGC AGG	3	Intronic	HSD17B12	TCTGGTGGGCTTTTTCACAGT	TGGTAGTTCCAGAAGGTATGGAC	no	no	no
rs11136000 C to T sgRNA	2	12:41350194-41350216	CATTAGAGTGATTTGATAGC AGG	3	Intronic	PDZRN4	CCTGCAGAAGTCAAAAAGGGC	ACAACCCTCTTGAGAATGCGT	no	no	no
rs11136000 C to T sgRNA	3	14:35068271-35068293	TGTTAGAGCATTTTGATAGC AGG	3	Intronic	FAM177A1	CATGGTGGAGTATGTTAACAGATGA	TGATGCCTAGTCCACAAACACA	no	no	no
rs11136000 C to T sgRNA	4	8:122958164-122958186	GGTTAGAGAGATTTGGTTGC AGG	4	Intronic	ZHX2	TGCACTAGGGGTGGCATTG	GGCTGATGTCTGACAATGTCTT	no	no	no
rs11136000 C to T sgRNA	5	1:42951852-42951874	GGTTAGAGACTTTATATAGC TGG	4	Intronic	SLC2A1	TTGGTGAACAGAATGGGTTGC	TGTCCTAGTGCAAATGCCCA	no	no	no
rs11136000 C to T sgRNA	6	1:217780243-217780265	CGTAAGAGAAACTTGATAGC TGG	4	Intronic	SPATA17	TGACTCTCCTAACCAGGGCT	TGGTGGCCATGTTATGCCTT	no	no	no
rs11136000 C to T sgRNA	7	2:40271117-40271139	CATTAGAGAGTTTTGAATAC GGG	4	Intronic	SLC8A1	GGGAGTGAGGCTTCAGGCTA	GGTCGTGGTAAGGACTGTGAAA	no	no	no
rs11136000 C to T sgRNA	8	2:43509951-43509973	TGGTTGGGAGTTTTGATAGC TGG	4	Intronic	THADA	TCACCCTTGCTTCTTCGACA	GCTTGGGAAGTAACCTCAATCC	no	no	no
rs11136000 C to T sgRNA	9	2:46168057-46168079	CATTAGAGAATTCTGATGGC AGG	4	Intronic	PRKC1	GCTTACCACGTTGACGTTCG	CATGCTCCCAGGTGAGTTGT	no	no	no
rs11136000 C to T sgRNA	10	3:100856223-100856245	GGTTAGAAAGTTTTGGCAGC AGG	4	Intronic	ABI3BP	TCAAAGCATCAACACCACAACC	GCCTGTTCTTCTCCCAAGTGT	no	no	no
sgRNA	OT#	Location	Off-target sequence	Mismatches	Type	Description	Primer-Forward	Primer-Reverse	SNP1 KO-C1 mutation	SNP1 KO-C2 mutation
CLU SNP1 KO sgRNA 1	1	1:78068550-78068572	ACTCTCTGAAGCATCTGGGT TGG	3	Intronic	GIPC2	CTCCCAAGAAGCCCAGGATTG	GACAGGCTACCACAGGACTC	no	no
CLU SNP1 KO sgRNA 1	2	4:47532868-47532890	TCTATTTCTAGCATCTGGGT TGG	3	Intronic	ATP10D	TGGAGGGGCTTTTGTCTACTC	AGCATTCCCAAGTAAGCACC	no	no
CLU SNP1 KO sgRNA 1	3	2:77002296-77002318	TCTCTTTTAGAAATCTGGGT AGG	3	Intronic	LRRTM4	TAAAACACTCTGCCCTCCTGC	CGGCACTGTGGAGTAAAGTCT	no	no
CLU SNP1 KO sgRNA 1	4	17:5146323-5146345	ACTCTTTTAAGTTTCTGGGT TGG	3	Intronic	USP6	TGTTAGGTTATGTGACCAAGAGAGA	CCCTCAGAGACGCCATTGTT	no	no
CLU SNP1 KO sgRNA 1	5	4:4394438-4394460	TCTCTTTTGAGGGTCTGGGT TGG	3	Intronic	NSG1	CCATCGCTGTTGAGCCATTC	ACCCAGGAAATCTCGCCAAG	no	no
CLU SNP1 KO sgRNA 1	6	12:82411360-82411382	TCTGTTTTGAGCAGCTGGGT GGG	3	Intronic	METTL25	ATATCTTGGCTGACCCTCCT	ATTTTGCTCCAGTGGTTGATGG	no	no
CLU SNP1 KO sgRNA 1	7	20:30720669-30720691	TCTCATTTAAGCATCACGGT GGG	3	Intronic	ANKRD20A21P	TGGCACAGGCCAAATGTAGA	GGATTGTGAGATGCCCCACT	no	no
CLU SNP1 KO sgRNA 1	8	19:34206977-34206999	TCTGTTTTAAGTATCTGAGT GGG	3	Intronic	LSM14A	ATACCAACTGTGACTGGATCGT	CTTGGCCTCCCATTGCTTGT	no	no
CLU SNP1 KO sgRNA 1	9	6:63697594-63697616	TCTCTTTTAAACATGTGTGT TGG	3	Intronic	PHF3	GGTTGTATGTGGTAGGGGGAAG	AAACATCCCACTGCTCTGACT	no	no
CLU SNP1 KO sgRNA 1	10	1:11496226-11496248	TCTCTTTTAAGCAGCTGCCT CGG	3	Intronic	DISP3	CCCTCCTCCCCTGCCTATTAC	CTGCTCCGTGGAAAGGAACC	no	no
CLU SNP1 KO sgRNA 2	1	17:78239746-78239768	ATAAAGGGTAGTCATTGAGT AGG	3	Intronic	TMEM235	CCAAGAATCCAGCTCCTCATGT	TCTGGATCGCTCAGCTCCTT	no	no
CLU SNP1 KO sgRNA 2	2	1:92141421-92141443	TGGGAGGGTAGGTATTGAGT AGG	3	Intronic	BTBD8	TTATCCAGTGCATTGTCACCCA	GTCACCTGAAGAGACTGGCAT	no	no
CLU SNP1 KO sgRNA 2	3	3:46923130-46923152	TGAGAGGGGAGTGATGGAGT GGG	3	Intronic	CCDC12	TCGACCAAGAATCAGGCGAG	GAAGCCTGACTGGTGAGTGT	no	no
CLU SNP1 KO sgRNA 2	4	1:31426614-31426636	TGAGAGGGTAGGCAGTGGGT GGG	3	Intronic	SERINC2	GTCCCTGAAACCCCAGTAGC	GAAGTCCCACCCACTAAGGG	no	no
CLU SNP1 KO sgRNA 2	5	3:29949630-29949652	TGAGATGGTAGACATTGAGA TGG	3	Intronic	RBMS3	TGGGTGTAAAATTCTATGCCTCAT	GATGATCCCCTGTTGCTGCT	no	no
CLU SNP1 KO sgRNA 2	6	3:133577901-133577923	TGAGAGGGAAGCCATTGAGG TGG	3	Intronic	CDV3	AGTTCTTGACCCTGGTCCTTAT	CATGCGTGTGATTCCTTTGCT	no	no
CLU SNP1 KO sgRNA 2	7	9:109250405-109250427	TGAGAGGGTGGTCTTTGAGA TGG	3	Intronic	EPB41L4B	TAGCCCAACCTCCTGATTTGC	GCATATACCGCTCTTGCTCTC	no	no
CLU SNP1 KO sgRNA 2	8	12:127727811-127727833	TGAGAGGGAAGTCATTTAAT AGG	3	Intergenic	TMEM132B-TMEM132C	CTGCACATTCTGGAGCCAAC	AGGCGAACCAAGCAGTCATT	no	no
CLU SNP1 KO sgRNA 2	9	2:82418529-82418551	TGAGAGGGTTGTATTTGAGT GGG	3	Intergenic	CTNNA2-SUCLG1	TTGAGCCACTCTAGGGTAACTTG	AGCTGGGTTGCACATTGTTTT	no	no
CLU SNP1 KO sgRNA 2	10	3:135470347-135470369	TGAGAGGGTAAGGATTGAGT TGG	3	Intergenic	EPHB1-PPP2R3A	GCAGCGGAAATACCCACCAAT	ACTGTGTTCTGGCATTGTGC	no	no
sgRNA	OT#	Location	Off-target sequence	Mismatches	Type	Description	Primer-Forward	Primer-Reverse	SNP2 KO-C1 mutation	SNP2 KO-C2 mutation
CLU SNP2 KO sgRNA 1	1	13:34151574-34151596	ACAGAACCAACAGGCCAATG AGG	2	Intergenic	RFC3-NBEA	AGAACTAATCGACCCCCAAGT	TGCCCCATTCTTAAAGCCCTC	no	no
CLU SNP2 KO sgRNA 1	2	3:47781072-47781094	ACAGAACCAGAAGCACGATG AGG	3	Intronic	SMARCC1	AGCCCTTGCTTCAGTGCTAT	CAGCCACTAAGCGAGTGTGA	no	no
CLU SNP2 KO sgRNA 1	3	X:150778899-150778921	GCATAACCAACAGGAAGATG GGG	3	Intronic	CD99L2	ATGTTCCCACCTAAGGCTGA	TAGGAAGGGGTTCGACCTGT	no	no
CLU SNP2 KO sgRNA 1	4	15:68077126-68077148	ACATAAGCAACAGGATGATG TGG	3	Intronic	PIAS1	CGGAACTGGAAAGGGTGTGT	AAAGCTGCCCACATTAGCGA	no	no
CLU SNP2 KO sgRNA 1	5	3:42178566-42178588	ACAAAACAAACAGGACTATG GGG	3	Intronic	TRAK1	GTGTAGTCAAGGCCACCCAT	CGCTGTTGCCATGAAGACCC	no	no
CLU SNP2 KO sgRNA 1	6	9:93186899-93186921	TCAGAACCTACAGGACCATG AGG	3	Intronic	WNK2	TGCCTTGGAGATGTGGCTTT	TTGGGGCACCAGTAACATCC	no	no
CLU SNP2 KO sgRNA 1	7	1:53690549-53690571	ACAGAACAAGCAGGACGCTG TGG	3	Intronic	GLIS1	ACGACACCGCATCTTCAGG	CACCCTTGGACAGTTCTCACA	no	no
CLU SNP2 KO sgRNA 1	8	6:61950058-61950080	ACAGAATCAACAGGAAGGTG GGG	3	Intronic	KHDRBS2	TTTGCCCCCAAATTCCTGTTAC	TGCCAAAGAGTGCTATTCCCA	no	no
CLU SNP2 KO sgRNA 1	9	17:9724208-9724230	ACTGAACCAGCAGGACGAAG CGG	3	Intronic	USP43	TGCTCTGATGGTTCTGGTGA	TTCCTCTGGTCCCCGTTAAG	no	no
CLU SNP2 KO sgRNA 1	10	8:112282617-112282639	ACAGAAACAACAGTACGATT TGG	3	Intronic	CSMD3	TGCATTAGTGCCTGCCTGAAA	TGGAAAAGTTGTGGCTGTGAC	no	no
CLU SNP2 KO sgRNA 2	1	11:10882378-10882400	TCTCCCACTAGGGTTGCAGC TGG	2	Intergenic	ZBED5-GALNT18	GGGGAAGAAAGTACCTGCCA	GGGAGGGGTGGAAAAGTGAAT	no	no
CLU SNP2 KO sgRNA 2	2	11:6260677-6260699	GCTCCAACTAGGGAGGCAGA GGG	3	Intronic	CCKBR	GACACCAGTCAGAAGGCGAG	ACTGGGTCTAGTTTGCCCTG	no	no
CLU SNP2 KO sgRNA 2	3	3:14522492-14522514	TCTCCCACTGGGGAGGCCGA GGG	3	Intronic	GRIP2	CTGGTCCCTTCCCATTGCTC	GAACCGGGATGTAACCCCAA	no	no
CLU SNP2 KO sgRNA 2	4	13:96822613-96822635	TCTCCCTCTAGGGAAGCAGG GGG	3	Intronic	HS6ST3	ATCCTCATGCCCAAATCCCAG	CACTCATCAGCACTGCAGCTA	no	no
CLU SNP2 KO sgRNA 2	5	3:186514328-186514350	TCTCACACTAGAAATGCAGA GGG	3	Intergenic	DGKG-CRYGS	AGCTCGTTCTGTCCAGCAAT	TGACTGTTCCCAGCAGTGTG	no	no
CLU SNP2 KO sgRNA 2	6	5:166384731-166384753	TCTCCCTCTAGGGAAGAAGA GGG	3	Intergenic	MAT2B-TENM2	ATGAATGCCGGTGTTCTTCCT	AGGAAGTCAAGCAGTAGCAGC	no	no
CLU SNP2 KO sgRNA 2	7	6:36616864-36616886	TTTCCCACTATGGCTGCAGA GGG	3	Intergenic	SRSF3-CDKN1A	CGTCAGAAGAACATCACCCCA	AACAGGGGAAAGGAGACAGC	no	no
CLU SNP2 KO sgRNA 2	8	8:5806115-5806137	TCTCCCTCCAGGGATGCACA GGG	3	Intergenic	CSMD1-MCPH1	CAGATGCCGTCCTGGTAGAC	GGCTCCTTTGTGCCTATCCC	no	no
CLU SNP2 KO sgRNA 2	9	3:11124595-11124617	TCTCCCACCAGGGCTGCACA GGG	3	Intergenic	SLC6A1-HRH1	GATGCCAGGGGTCTATGTGT	AGGAATTTCGGGAAGGAGGG	no	no
CLU SNP2 KO sgRNA 2	10	17:27233183-27233205	GCTCCCACTAGGGATGCTCA AGG	3	Intergenic	TUFMP1-WSB1	GTCCATGTTATCGGGATCTGCT	GCCAAGAAGCTGGACAGAGTT	no	no
sgRNA	OT#	Location	Off-target sequence	Mismatches	Type	Description	Primer-Forward	Primer-Reverse	SNP3 KO-C1 mutation	SNP3 KO-C2 mutation
CLU SNP3 KO sgRNA 1	1	4:79719032-79719054	TTCTACCCAACTCTGACCCA AGG	2	Intergenic	NAA11-ANTXR2	CGGTAGCTCACGCTTGTAAT	CTACTCCCAATCTCCAACTCTTC	no	no
CLU SNP3 KO sgRNA 1	2	11:9186643-9186665	CTCTACCCACCTCTGACCAA AGG	3	Intronic	DENND5A	CCACGAAAGGCACACAATGC	CCCCTCTGTATGATGGGAGGA	no	no
CLU SNP3 KO sgRNA 1	3	2:222276612-222276634	TTCTCCCCTCCTCTGACAAA TGG	3	Intronic	PAX3	CATCTCCCTGCGTGGAAGAA	TGGACCGACTCCTCACAAGA	no	no
CLU SNP3 KO sgRNA 1	4	3:112547012-112547034	TTCTCCCCTACTCTGAATAA AGG	3	Intronic	ATG3	AAAACGCCCAGGAAAAGCAAG	ATGCTGCTGAAGCTAACTACCA	no	no
CLU SNP3 KO sgRNA 1	5	2:226668088-226668110	TCCTGTCCTACTCTGACCAA AGG	3	Intergenic	NYAP2-IRS1	AGCTCCAGGTAATGGACCAC	ACTTCACAAAGGCAGTTGGC	no	no
CLU SNP3 KO sgRNA 1	6	21:33153752-33153774	TTCTTCCCTTCTCTGGCCAA AGG	3	Intergenic	OLIG1-IFNAR2	CCTCCCAGACAAGGGGAGTA	GGCCCCCGATTCATTTACCA	no	no
CLU SNP3 KO sgRNA 1	7	12:61182875-61182897	TTCTACGATACTCTGACCAG AGG	3	Intergenic	SLC16A7-TAFA2	TCTACCAGGCACTAAGCCAG	GCCCAGCGTTGTTTTAGGTC	no	no
CLU SNP3 KO sgRNA 1	8	6:62659387-62659409	TTCTACCACACTCTGACCAG CGG	3	Intergenic	KHDRBS2-LGSN	CCACGTTGTTTTCCATTCCTGT	AGTAGGGGGATATCTTCAAGTGG	no	no
CLU SNP3 KO sgRNA 1	9	19:19795613-19795635	TTATGCTCTGCTCTGACCAA AGG	4	Exonic	ZNF506	AGCGTTTCTCTCCAGCATCA	TGCTGTGTCATCTTGCTTACG	no	no
CLU SNP3 KO sgRNA 1	10	20:29876796-29876818	CTCCACCCTACCCTGGCCAA AGG	4	Intergenic	CDC27P3-DUX4L37	GGGAAAGTGGCTCTAGGGTG	CCAGACTCACCCACCACAAT	no	no
CLU SNP3 KO sgRNA 2	1	3:150660318-150660340	AAGAAAGAGCTGAAACACTG TGG	2	Intronic	ERICH6	TGTGGGGTTGGATTCCCTGA	TTGCCCTTCTCAGTGCCTTC	no	no
CLU SNP3 KO sgRNA 2	2	17:54911329-54911351	GAGGAAGGGCTGAAACACTG GGG	3	Intronic	TOM1L1	TGAGGTGGTAGCATGGAAACT	GGTGGTATGGCTGGTCTAGG	no	no
CLU SNP3 KO sgRNA 2	3	8:10063435-10063457	AGTGGAGATCTGAAACACTG AGG	3	Intronic	MSRA	AACCACCCTCGTCTGAAAGC	AGCCTTGAAAGCCCCAAGAT	no	no
CLU SNP3 KO sgRNA 2	4	2:239916967-239916989	AGGGCAGACATGAAACACTG TGG	3	Intronic	NDUFA10	TCACAGGCCAAGCTCAGTTC	ATTCCTGCCTGGATGTGCTC	no	no
CLU SNP3 KO sgRNA 2	5	2:112976059-112976081	AGGGGAGAACTGAATCACTG GGG	3	Intronic	IL36G	TAGGGAATTTGGCCTTGTCAGT	AGCCTGTGGGTACAGCTAGA	no	no
CLU SNP3 KO sgRNA 2	6	2:29239500-29239522	AGGCAAGAGGTGAACCACTG GGG	3	Intronic	ALK	GCAAAAGCTGTGCTTCAGGT	AGTCTTCATACCACAGCGGG	no	no
CLU SNP3 KO sgRNA 2	7	14:39335728-39335750	AGGCAAGGGCTGAAAAACTG TGG	3	Intronic	MIA2	TCTCATATGCCCTATTCCAGACA	TGCTTCAGCAGAATTAGCTCTT	no	no
CLU SNP3 KO sgRNA 2	8	9:4344222-4344244	AGGGAAGAGAGGAAACCCTG GGG	3	Intronic	GLIS3	GATGCAGCTGGAGGTCATTAT	GAGTGAGCGAGTGTGAAAGAG	no	no
CLU SNP3 KO sgRNA 2	9	11:30891463-30891485	AGGGTAGAGCTGAGACAATG GGG	3	Intronic	DCDC1	TGCCCATTTCTCTACATTCCCA	TCTTCTTTGACAGGGAGTTTGCT	no	no
CLU SNP3 KO sgRNA 2	10	15:48964452-48964474	AGGAAACTGCTGAAACACTG GGG	3	Intergenic	SHC4-SECISBP2L	CATCTTCCGTCTGGTGCGA	TTGGCAGACAGGATGTGATGG	no	no
sgRNA	OT#	Location	Off-target sequence	Mismatches	Type	Description	Primer-Forward	Primer-Reverse	SNP4 KO-C1 mutation	SNP4 KO-C2 mutation
CLU SNP4 KO sgRNA 1	1	17:76539917-76539939	CCTTGACCCTACCGCTGGAG GGG	3	Intronic	PRCD	CCTGATGCCTGCAACTCTGA	CCATAGCCCGGTCAGTTTCT	no	no
CLU SNP4 KO sgRNA 1	2	7:105245282-105245304	CCCTTACCATCCCACTGCAG AGG	3	Intronic	SRPK2	TGCTAGGCACCAGAAACGTG	ATGCTTCCGTCAAAACTCGC	no	no
CLU SNP4 KO sgRNA 1	3	15:78109079-78109101	CCTTGGCCACCCCACTGGAC AGG	3	Intronic	CIB2	ACTAGGTCCAAACTCTGTGGC	GCGTTTTCCGAGGATGGTGA	no	no
CLU SNP4 KO sgRNA 1	4	X:83186547-83186569	GGTTGAGCATCCCACTGGAG GGG	3	Intergenic	SH3BGRL-POU3F4	AGGCAGCAGTAGCAGAAATC	CCAATGGAACAGGTCAGAGAAA	no	no
CLU SNP4 KO sgRNA 1	5	7:142936411-142936433	CCATGCCCTTCCCACTGGAG AGG	3	Intergenic	TRPV5-LLCFC1	GATAAGCGAGGCAGGTCAGG	AAGGGTTCTGGGACTTGACG	no	no
CLU SNP4 KO sgRNA 1	6	12:113717920-113717942	CCTAGACCATTCCTCTGGAG AGG	3	Intergenic	LHX5-RBM19	CCACTATGCTCCACGCATCT	GAGGGGATGAGACTTGCTGG	no	no
CLU SNP4 KO sgRNA 1	7	14:78177023-78177045	CCTTGAGCACCCCACTGGAA TGG	3	Intergenic	NRXN3	TTCAGAGGGGAGTGAGGTCTT	CACAAATGAAGCACACTGGGG	no	no
CLU SNP4 KO sgRNA 1	8	1:34906612-34906634	CCATTCCCATTCCACTGGAG GGG	4	Intronic	DLGAP3	TACTCCAACCCTGCCCTACA	GGAGCCTTTGAGGCTGTCAT	no	no
CLU SNP4 KO sgRNA 1	9	8:41615876-41615898	CCTTGCCAGTGCCACTGGAG AGG	4	Intronic	GPAT4	CATTGTTCCTCCCCGCTCTT	CACACTGCAAAGCACCTGTC	no	no
CLU SNP4 KO sgRNA 1	10	8:31640563-31640585	CCTTGAGCCTCCCGCAGGAG GGG	4	Intronic	NRG1	CGGTGTGCTACTCGTCCC	CACCACCCTGAAACCAACAAC	no	no
CLU SNP4 KO sgRNA 2	1	3:72366625-72366647	ATCACATTCAAGTTCCAAGC TGG	2	Intergenic	PROK2-RYBP	CAAACCCAGGGCTACAGGAG	AAATTGCTTCTCAATCTCCTTCC	no	no
CLU SNP4 KO sgRNA 2	2	10:120888347-120888369	ATCACATACCAGTTTCAAGC TGG	3	Intronic	WDR11	CGGTATTCAGTGTGTGTGCTA	GGTTTTCCAGAGAGCCAACTC	no	no
CLU SNP4 KO sgRNA 2	3	3:23962797-23962819	ATCACATGCTTGTACCTAGC TGG	3	Intronic	NR1D2	GGGAGATATGCTAACTTGGGGG	ATGGCAAGCGAAAAGTTCGG	no	no
CLU SNP4 KO sgRNA 2	4	3:69103332-69103354	ATCACATGCTGGTTTCCAGC AGG	3	Intronic	ARL6IP5	TCCCAGCCTAATCAGCAGAAA	CTCAACCTAGACCACCCGTT	no	no
CLU SNP4 KO sgRNA 2	5	13:51233299-51233321	ATCACATCCTTGTTCCAGGC AGG	3	Intronic	FAM124A	CTTCAGTGTTGGGGCCTCTT	AGGGGCCTTCTCCTGAAAGT	no	no
CLU SNP4 KO sgRNA 2	6	6:115809924-115809946	ATACCATGTTAGTTCCAAGC AGG	3	Intergenic	HS3ST5-FRK	ACAGGTAGCAGACTAGGCCA	TGGGGAGGGAGGCAATAAGA	no	no
CLU SNP4 KO sgRNA 2	7	8:71148861-71148883	ATCACCTGCTGGTTCCAGGC TGG	3	Intergenic	XKR9-EYA1	TTGAAGAAAGGCTGCTGAATGG	TACTCACAGCCATCCTGGTG	no	no
CLU SNP4 KO sgRNA 2	8	X:125102687-125102709	ATCACATTCTAGTTTCAAAC AGG	3	Intergenic	TENM1	GGTCAGAGTGAGGATTTGGCT	ACTGGGTACTGAGATGGGAC	no	no
CLU SNP4 KO sgRNA 2	9	10:9701720-9701742	ATAACATACTAGTTCCAAAC TGG	3	Intergenic	GATA3-CELF2	ACCTGGTGATGGACGTTTCC	CCACTGATAAAACTGATAAAGTGGA	no	no
CLU SNP4 KO sgRNA 2	10	12:75535257-75535279	ATCACATGCCTGTTCCAAAC AGG	3	Intergenic	KRR1-PHLDA1	ACGTGCCCTAAAAGTGCTGT	GGCTACTTCCAACTGCACCA	no	no
sgRNA	OT#	Location	Off-target sequence	Mismatches	Type	Description	Primer-Forward	Primer-Reverse	SNP5 KO-C1 mutation	SNP5 KO-C2 mutation
CLU SNP5 KO sgRNA 1	1	1:225972163-225972185	CCTCAGACCTCATGACCCTG CGG	2	Intergenic	LEFTY2-SDE2	CAACAAGATTTTAAAACCCACAGG	GTGTTCAGCCCACCTGCTAT	no	no
CLU SNP5 KO sgRNA 1	2	15:39535247-39535269	CCTCTGACCGCATCAGCCTG TGG	2	Intergenic	RASGRP1-THBS1	AAGCCCGCTAAAAGGCAATG	AGAAACCCATCCAAAGGCGA	no	no
CLU SNP5 KO sgRNA 1	3	9:69428200-69428222	CCTCTGCCCCCCTCACCCTG TGG	3	Exonic	APBA1	TCCCGACACTTTACAATAAG	GGCACCAGAACCCATCCT	no	no
CLU SNP5 KO sgRNA 1	4	19:46411238-46411260	CCTCGGCCCTCAGCACCCTG AGG	3	Exonic	CCDC8	TGTTAGGTGGAGACGTGGC	TCAAAGGGAAGAGGCCGTACA	no	no
CLU SNP5 KO sgRNA 1	5	16:30924597-30924619	CCTATGACCTCTCCACCCTG GGG	3	Exonic	FBXL19	GTGAGGTGGGTTCATGCG	CGGGCTGCTTTCATCCCTAAT	no	no
CLU SNP5 KO sgRNA 1	6	10:86206626-86206648	CCTGTGACCTCATGACCCAG GGG	3	Exonic	GRID1	GGACAACTCACCATACTCGCT	AGCTGGCATTTTCACCAAGGA	no	no
CLU SNP5 KO sgRNA 1	7	7:143395105-143395127	CCTCTGCCCTCCTCACCCTC AGG	3	Exonic	EPHA1	TTGTACCGGCCTCTAACCTG	AGGAAAGAGGGGTGAAACCAC	no	no
CLU SNP5 KO sgRNA 1	8	9:98124744-98124766	CCTCTGCCCTCCTCACCCTC AGG	3	Exonic	CORO2A	AAAAACGGCACCATGTCCCA	GCCATGTTAATGTGACCGCC	no	no
CLU SNP5 KO sgRNA 1	9	4:82781911-82781933	CATCAGCCCTCATCACCCTG TGG	3	Intronic	SCD5	AGGGAGGGGAAAGATTCAACAG	GAACCGGACAAGCACACTGA	no	no
CLU SNP5 KO sgRNA 1	10	11:69051709-69051731	GCCCTGAGCTCATCACCCTG GGG	3	Intronic	TPCN2	ACAAGGGATTGCGATGCTGTA	TATTCCAGGCCCACACTCCA	no	no
CLU SNP5 KO sgRNA 2	1	19:541688-541710	TGAAAACCCAGAACAGACAT GGG	2	Exonic	CDC34	TACGACGACTACTACGAGGACG	ACAAACCAAAGCAGGGAAAA	no	no
CLU SNP5 KO sgRNA 2	2	2:241077574-241077596	AAACAACCCAGTTCAGACAT GGG	3	Intronic	SNED1	GGGTCCTTAGGCTCAACAATAA	CTGGGTCATGCGGTAACTATT	no	no
CLU SNP5 KO sgRNA 2	3	17:21189818-21189840	CAAAAACACAGAACAGACAT TGG	3	Intronic	DHRS7B	AGTGAGCTCTTGGGGTTTGT	TGTCCCTGTTCTCGATGTCA	no	no
CLU SNP5 KO sgRNA 2	4	3:154380813-154380835	TAAAACCCCATATCTGACAT TGG	3	Intronic	GPR149	TTTGCAACGGAACTGCCTCTA	CTACAGTGACCTTCTCCAAGGG	no	no
CLU SNP5 KO sgRNA 2	5	2:175120847-175120869	GAAAAACCCAGTTCATACAT TGG	3	Intronic	ATF2	AAGTAGAGGGAAAACCACCGA	GGAGAAAGAACAGTGAGCAGAC	no	no
CLU SNP5 KO sgRNA 2	6	20:14959545-14959567	CAAAAACCCAGAACACACAT AGG	3	Intronic	MACROD2	TTCAAGCCCCACCAAACTGA	CCAGGCAGATGGAATAGGGC	no	no
CLU SNP5 KO sgRNA 2	7	X:23379462-23379484	TATAAACCTAGATCAGAAAT AGG	3	Intronic	PTCHD1	ATTAAAGGACGAGCCAGCAGA	CCAAGCTGGTGCCCATTGTA	no	no
CLU SNP5 KO sgRNA 2	8	X:71170950-71170972	GCAAAACCCAGATCAGACCT GGG	3	Intronic	NLGN3	GAGGGTCGTAGGGGAGAGAT	CACCCTGTTCGGAGGTCTGT	no	no
CLU SNP5 KO sgRNA 2	9	15:73445311-73445333	TAAAAAATCAGATCAGACTT TGG	3	Intronic	REC114	AATGGTGAATCCTTTTCAGATGTT	CCCTCTCCTCAGTCCTCACTA	no	no
CLU SNP5 KO sgRNA 2	10	20:4915630-4915652	TAAAAACCCACTTCAGACCT AGG	3	Intronic	SLC23A2	ACGGCAATAGCAGACACCTT	TATCCTCCCAGCAGCCAGTT	no	no
