# Supplementary material for: Astrocytic response mediated by the CLU risk allele inhibits OPC proliferation and myelination in a human iPSC model
Source: Cell Rep. Author manuscript; Available in PMC 2023 Sep 20. (PMC10510531; doi:10.1016/j.celrep.2023.112841)
Supplement: 3 [file NIHMS1928234-supplement-3.xlsx]

## Sheet: Sheet1
Supplementary Table 8 The number of cells counted for OPC proliferation, related to Fig 5, 6, S3-6.
The number of EdU+OLIG2+, EdU+SOX10+, OLIG2+, and SOX10+ cells is the average number of cells in each well. 5 images were used for counting in each well.
Number of cells counted for Fig. 5D
Group	Astrocyte lines	EdU+OLIG2+	OLIG2+	%EdU+OLIG2+
T/T or C/T	AS1-C/T	60	132	0.4545
		49	112	0.4375
		42	102	0.4118
		42	96	0.4375
	AS2-T/T	60	128	0.4688
		40	96	0.4167
		44	99	0.4444
		33	77	0.4286
C/C	AS1-C/C	30	108	0.2778
		30	114	0.2632
		36	114	0.3158
		30	108	0.2778
	AS2-C/C	44	116	0.3793
		30	90	0.3333
		30	84	0.3571
		30	90	0.3333
Number of cells counted for Fig. 6B
Group	Astrocyte lines	EdU+OLIG2+	OLIG2+	%EdU+OLIG2+
T/T or C/T+IgG	AS1-C/T+IgG	81	132	0.6136
		63	96	0.6563
		63	123	0.5122
		51	111	0.4595
	AS2-T/T+IgG	90	183	0.4918
		51	102	0.5
		66	129	0.5116
		72	135	0.5333
C/C+IgG	AS1-C/C+IgG	15	36	0.4167
		36	102	0.3529
		75	204	0.3676
		66	186	0.3548
	AS2-C/C+IgG	87	222	0.3919
		78	201	0.3881
		114	264	0.4318
		78	192	0.4063
C/C+anti-CXCL10	AS1-C/C+anti-CXCL10	42	78	0.5385
		69	138	0.5
		78	153	0.5098
		84	165	0.5091
	AS2-C/C+anti-CXCL10	54	93	0.5806
		54	111	0.4865
		132	279	0.4731
		66	132	0.5
Number of cells counted for Fig. S3B
Group	Astrocyte lines	EdU+OLIG2+	OLIG2+	%EdU+OLIG2+
T/T or C/T	AS1-C/T	39	126	0.3095
		72	231	0.3117
		51	144	0.3542
		63	162	0.3889
	AS2-T/T	54	171	0.3158
		78	231	0.3377
		39	135	0.2889
		75	246	0.3049
C/C	AS1-C/C	36	126	0.2857
		30	114	0.2632
		36	150	0.24
		33	147	0.2245
	AS2-C/C	27	96	0.2813
		30	108	0.2778
		33	114	0.2895
		33	126	0.2619
Group	Astrocyte lines	EdU+SOX10+	SOX10+	%EdU+SOX10+
T/T or C/T	AS1-C/T	22.5	76.5	0.2941
		43	172.5	0.2493
	AS2-T/T	30	101	0.297
		35	122	0.2869
C/C	AS1-C/C	13	57.5	0.2261
		28.5	146	0.1952
	AS2-C/C	38.5	156.5	0.246
		28.5	138	0.2065
Number of cells counted for Fig. S4A
Group		EdU+OLIG2+	OLIG2+	%EdU+OLIG2+
OPC		21	122.5	0.1714
		20.5	130	0.1577
		20.5	124	0.1653
OPC+10pg/ml CXCL10		22.5	146	0.1541
		29	189.5	0.153
		17.5	125.5	0.1394
OPC+100pg/ml CXCL10		19.5	155.5	0.1254
		19.5	146.5	0.1331
		19.5	151	0.1291
OPC+1000pg/ml CXCL10		19.5	167	0.1168
		14.5	114	0.1272
		16.5	157.5	0.1048
Group		EdU+SOX10+	SOX10+	%EdU+SOX10+
OPC		26	124	0.2097
		35	176	0.1989
		28.5	150.5	0.1894
OPC+10pg/ml CXCL10		31	156	0.1987
		41	228.5	0.1794
		21	117.5	0.1787
OPC+100pg/ml CXCL10		21	149.5	0.1405
		30	184.5	0.1626
		25.5	175	0.1457
OPC+1000pg/ml CXCL10		20.5	151	0.1358
		21	145	0.1448
		23	184	0.125
Number of cells counted for Fig. S4B
Group	Astrocyte lines	EdU+SOX10+	SOX10+	%EdU+SOX10+
T/T or C/T	AS1-C/T	41	111.5	0.3677
		73.5	205.5	0.3577
	AS2-T/T	38.5	117	0.3291
		72	216.5	0.3326
C/C	AS1-C/C	33	128.5	0.2568
		50.5	212	0.2382
	AS2-C/C	23.5	98	0.2398
		53	224	0.2366
Number of cells counted for Fig. S4I
Group	Astrocyte lines	EdU+SOX10+	SOX10+	%EdU+SOX10+
T/T or C/T+IgG	AS1-C/T+IgG	45.5	137	0.3321
		56	180	0.3111
	AS2-T/T+IgG	39	119.5	0.3264
		54.5	173.5	0.3141
C/C+IgG	AS1-C/C+IgG	37.5	144	0.2604
		44	187.5	0.2347
	AS2-C/C+IgG	53.5	194	0.2758
		58	213	0.2723
C/C+anti-CXCL10	AS1-C/C+anti-CXCL10	42	118	0.3559
		74	217.5	0.3402
	AS2-C/C+anti-CXCL10	57	163.5	0.3486
		74	227.5	0.3253
Number of cells counted for Fig. S4J
Group	Astrocyte lines	EdU+SOX10+	SOX10+	%EdU+SOX10+
T/T or C/T+IgG	AS1-C/T+IgG	45.5	137	0.3321
		56	180	0.3111
	AS2-T/T+IgG	39	119.5	0.3264
		54.5	173.5	0.3141
T/T or C/T+anti-CXCL10	AS1-C/T+anti-CXCL10	68.5	184	0.3723
		78	229	0.3406
	AS2-T/T+anti-CXCL10	66	179.5	0.3677
		58.5	168	0.3482
Number of cells counted for Fig. S5C
Group	Astrocyte lines	EdU+OLIG2+	OLIG2+	%EdU+OLIG2+
T/T or C/T shC	AS1-C/T-shC	48.5	98	0.4949
		49	108.5	0.4516
	AS2-T/T-shC	26.5	59	0.4492
		20	51	0.3922
C/C shC	AS1-C/C-shC	26	78	0.3333
		29.5	90.5	0.326
	AS2-C/C-shC	26.5	87	0.3046
		27.5	91.5	0.3005
C/C shTDP-2	AS1-C/C-sh2	36	85.5	0.4211
		38.5	96	0.401
	AS2-C/C-sh2	30	66	0.4545
		28.5	76.5	0.3725
C/C shTDP-3	AS1-C/C-sh3	34.5	85.5	0.4035
		29	70.5	0.4113
	AS2-C/C-sh3	27	61.5	0.439
		35.5	84	0.4226
Group	Astrocyte lines	EdU+SOX10+	SOX10+	%EdU+SOX10+
T/T or C/T shC	AS1-C/T-shC	32.5	102.5	0.3171
		45	151	0.298
	AS2-T/T-shC	31.5	102.5	0.3073
		62.5	190.5	0.3281
C/C shC	AS1-C/C-shC	21.5	94	0.2287
		32	128	0.25
	AS2-C/C-shC	30	118.5	0.2532
		44	182.5	0.2411
C/C shTDP-2	AS1-C/C-sh2	33	98	0.3367
		46	144.5	0.3183
	AS2-C/C-sh2	40	128.5	0.3113
		60	198.5	0.3023
C/C shTDP-3	AS1-C/C-sh3	33.5	105	0.319
		47	155	0.3032
	AS2-C/C-sh3	46	144	0.3194
		65.5	202.5	0.3235
Number of cells counted for Fig. S6B
Group	Astrocyte lines	EdU+OLIG2+	OLIG2+	%EdU+OLIG2+
T/T or C/T	AS1-C/T	48	241	0.1992
		54	256	0.2109
		55	228	0.2412
		73	273	0.2674
	AS2-T/T	45	177	0.2542
		50	199	0.2513
		51	230	0.2217
		53	261	0.2031
C/C	AS1-C/C	47	230	0.2043
		51	258	0.1977
		59	243	0.2428
		60	250	0.24
	AS2-C/C	42	180	0.2333
		48	204	0.2353
		31	180	0.1722
		36	212	0.1698
Number of cells counted for Fig. S6E
Group	Astrocyte lines	EdU+OLIG2+	OLIG2+	%EdU+OLIG2+
T/T or C/T	AS1-C/T	85	264	0.322
		81	222	0.3649
		68	214	0.3178
		86	237	0.3629
	AS2-T/T	107	260	0.4115
		149	383	0.389
		94	242	0.3884
		91	248	0.3669
C/C	AS1-C/C	75	307	0.2443
		67	287	0.2334
		58	238	0.2437
		61	235	0.2596
	AS2-C/C	90	328	0.2744
		78	259	0.3012
		56	199	0.2814
		71	287	0.2474
Number of cells counted for Fig. S6G
Group	Astrocyte lines	EdU+OLIG2+	OLIG2+	%EdU+OLIG2+
T/T or C/T+IgG	AS1-C/T+IgG	86	252	0.3413
		109	283	0.3852
		90	255	0.3529
		81	225	0.36
	AS2-T/T+IgG	74	203	0.3645
		94	235	0.4
		81	200	0.405
		87	231	0.3766
C/C+IgG	AS1-C/C+IgG	49	215	0.2279
		49	206	0.2379
		51	238	0.2143
		68	309	0.2201
	AS2-C/C+IgG	69	226	0.3053
		83	302	0.2748
		64	222	0.2883
		63	219	0.2877
C/C+anti-CXCL10	AS1-C/C+anti-CXCL10	68	201	0.3383
		68	204	0.3333
		55	156	0.3526
		108	291	0.3711
	AS2-C/C+anti-CXCL10	70	186	0.3763
		76	200	0.38
		72	217	0.3318
		79	209	0.378
